# Supplementary material for: Paramylon isolated from Euglena gracilis EOD-1 extends lifespan through activation of DAF-16-mediated antioxidant pathway via clec-196 in Caenorhabditis elegans
Source: Sci Rep. 2025 Nov 26;15:42202. doi: 10.1038/s41598-025-26199-3 (PMC12657932; doi:10.1038/s41598-025-26199-3)
Supplement: Supplementary file 3 — Supplementary Material 3 [file 41598_2025_26199_MOESM3_ESM.xlsx]

## Sheet: Table S1
Supplementary Table 1. Data set for lifespan assays.
Figure 1b
C. elegans strain	Bacterial strain	Group	Number of animals	Mean lifespan ± SE
N2	OP50	Control	189	16.3 ± 0.3
		PM+	162	18.6 ± 0.3
		PM++	166	19.0 ± 0.4
Figure 4c
C. elegans strain	Bacterial strain	Group	Number of animals	Mean lifespan ± SE
NL2099	HT115/Control RNAi	Control	139	21.8 ± 0.3
		PM	142	24.1 ± 0.3
Figure 4d
C. elegans strain	Bacterial strain	Group	Number of animals	Mean lifespan ± SE
NL2099	HT115/clec-196 RNAi	Control	164	21.9 ± 0.3
		PM	145	21.0 ± 0.4
Figure 5e
C. elegans strain	Bacterial strain	Group	Number of animals	Mean lifespan ± SE
CF1038	OP50	Control	161	14.9 ± 0.2
		PM	165	15.3 ± 0.2
