# Supplementary material for: Paramylon isolated from Euglena gracilis EOD-1 extends lifespan through activation of DAF-16-mediated antioxidant pathway via clec-196 in Caenorhabditis elegans
Source: Sci Rep. 2025 Nov 26;15:42202. doi: 10.1038/s41598-025-26199-3 (PMC12657932; doi:10.1038/s41598-025-26199-3)
Supplement: Supplementary file 4 — Supplementary Material 4 [file 41598_2025_26199_MOESM4_ESM.xlsx]

## Sheet: Table S2
Supplementary Table 2. Data set for Figure 2.
Figure 2a
Group	Day 4	Day 5	Day 6	Day 7
Control	0.087	0.108	0.119	0.125
	0.07	0.089	0.11	0.123
	0.086	0.099	0.114	0.117
	0.079	0.109	0.111	0.125
	0.076	0.104	0.125	0.131
	0.077	0.099	0.115	0.124
	0.074	0.099	0.107	0.109
	0.083	0.101	0.117	0.125
	0.083	0.103	0.116	0.13
	0.077	0.103	0.112	0.123
	0.079	0.099	0.118	0.118
	0.086	0.102	0.111	0.105
	0.084	0.0106	0.117	0.125
	0.079	0.1	0.117	0.115
	0.079	0.107	0.11	0.107
	0.087	0.1	0.112	0.125
	0.086	0.103	0.106	0.123
	0.078	0.099	0.11	0.118
	0.076	0.107	0.111	0.116
	0.078	0.108	0.113	0.121
	0.086	0.112	0.116	0.125
	0.053	0.087	0.104	0.106
	0.088	0.105	0.101	0.108
	0.069	0.073	0.094	0.117
	0.084	0.102	0.102	0.103
PM	0.08	0.098	0.123	0.112
	0.074	0.099	0.12	0.124
	0.092	0.102	0.097	0.094
	0.081	0.096	0.114	0.128
	0.078	0.07	0.084	0.081
	0.076	0.105	0.115	0.119
	0.071	0.093	0.09	0.089
	0.084	0.108	0.121	0.134
	0.078	0.079	0.101	0.098
	0.085	0.092	0.108	0.109
	0.087	0.103	0.119	0.128
	0.087	0.094	0.118	0.119
	0.083	0.095	0.104	0.094
	0.081	0.088	0.094	0.102
	0.083	0.097	0.096	0.094
	0.082	0.101	0.128	0.111
	0.084	0.107	0.1	0.103
	0.083	0.104	0.116	0.125
	0.075	0.072	0.091	0.118
	0.075	0.075	0.095	0.115
	0.07	0.087	0.128	0.129
	0.073	0.083	0.101	0.112
	0.082	0.091	0.117	0.123
	0.086	0.107	0.12	0.125
	0.074	0.099	0.101	0.113
Figure 2b
Control	PM
213	190
202	160
181	156
162	174
191	204
229	129
180	199
175	214
228	191
222	160
174	191
172	227
175	266
218	210
180	180
177	189
