# Supplementary material for: Paramylon isolated from Euglena gracilis EOD-1 extends lifespan through activation of DAF-16-mediated antioxidant pathway via clec-196 in Caenorhabditis elegans
Source: Sci Rep. 2025 Nov 26;15:42202. doi: 10.1038/s41598-025-26199-3 (PMC12657932; doi:10.1038/s41598-025-26199-3)
Supplement: Supplementary file 5 — Supplementary Material 5 [file 41598_2025_26199_MOESM5_ESM.xlsx]

## Sheet: Table S3
Supplementary Table 3. Data set for Figure 3b.
Figure 3b
Control	PM
63.2	97.7
72.2	94.1
170.3	75
65.9	74.6
78.8	76.3
85.3	99.3
85.6	80
129.8	83.5
95.9	105.6
107	114.3
80.1	80.3
92	110.6
80.4	57.7
90.9	71.8
107.4	91.6
102.9	142.2
76.8	87.3
123.8	36.1
69.8	79.7
103	36.9
79	100.1
81.3	96.1
88.1	35.8
122.4	97.9
104.3	65.9
158.9
160.3
126.7
73.5
97
