# Supplementary material for: Paramylon isolated from Euglena gracilis EOD-1 extends lifespan through activation of DAF-16-mediated antioxidant pathway via clec-196 in Caenorhabditis elegans
Source: Sci Rep. 2025 Nov 26;15:42202. doi: 10.1038/s41598-025-26199-3 (PMC12657932; doi:10.1038/s41598-025-26199-3)
Supplement: Supplementary file 6 — Supplementary Material 6 [file 41598_2025_26199_MOESM6_ESM.xlsx]

## Sheet: Table S4
Supplementary Table 4. Gene expression datasets presented in Figure 4.
Figure 4a
	Control			PM
clec-196	0.995046	1.06888	0.940213	3.11323	2.97985	3.08382
f52e12	1.02244	0.930506	1.05109	1.14702	1.14509	1.10537
pezo-1	1.11357	0.943313	0.951977	0.982765	0.89872	0.877512
Figure 4b
	Control			clec
clec-196	1.023	1.009	0.969	0.098	0.117	0.096
