# Supplementary material for: Paramylon isolated from Euglena gracilis EOD-1 extends lifespan through activation of DAF-16-mediated antioxidant pathway via clec-196 in Caenorhabditis elegans
Source: Sci Rep. 2025 Nov 26;15:42202. doi: 10.1038/s41598-025-26199-3 (PMC12657932; doi:10.1038/s41598-025-26199-3)
Supplement: Supplementary file 7 — Supplementary Material 7 [file 41598_2025_26199_MOESM7_ESM.xlsx]

## Sheet: Table S5
Supplementary Table 5. Gene expression datasets presented in Figure 5.
Figure 5a
	Control			PM
daf-2	0.946349	0.953283	1.10848	1.00295	1.0372	1.12531
age-1	0.929163	1.08045	0.9961	0.992702	1.04217	1.11177
jnk-1	1.0849	0.989433	0.931591	1.46664	1.41492	1.41895
daf-16	0.971024	0.805702	1.27819	2.13077	2.50028	2.25123
sek-1	0.898471	1.07532	1.03504	1.04097	0.820903	1.04299
pmk-1	0.888476	1.24065	1.08939	1.29506	1.24776	1.03317
skn-1	1.05324	0.872527	1.08816	0.883391	1.08139	1.19713
Figure 5b_jnk-1
	Control			PM
Con	0.949411	1.09791	0.95935	2.01168	2.1875	2.01107
clec	0.991288	1.00418	1.00459	1.79516	1.66085	1.70057
Figure 5b_daf-16
	Control			PM
Con	0.851043	1.21568	0.96656	1.5119	2.12805	2.17762
clec	1.31456	0.840699	0.904855	1.18016	1.39573	1.19006
