# Supplementary material for: Paramylon isolated from Euglena gracilis EOD-1 extends lifespan through activation of DAF-16-mediated antioxidant pathway via clec-196 in Caenorhabditis elegans
Source: Sci Rep. 2025 Nov 26;15:42202. doi: 10.1038/s41598-025-26199-3 (PMC12657932; doi:10.1038/s41598-025-26199-3)
Supplement: Supplementary file 8 — Supplementary Material 8 [file 41598_2025_26199_MOESM8_ESM.xlsx]

## Sheet: Table S6
Supplementary Table 6. Data set for Figure 6.
Figure 6a
	Control			PM
sod-1	1.03842	0.923666	1.04258	1.02747	0.981715	1.0057
sod-2	1.09058	0.816129	1.12353	1.0942	1.08928	1.00446
sod-3	1.05619	0.955769	0.990614	1.21723	1.27329	1.33325
sod-4	1.07285	0.932485	0.999578	1.32048	1.2642	1.3008
sod-5	0.947107	0.9928	1.0635	1.55478	2.12903	1.55592
ctl-1	0.938469	0.958732	1.11143	1.6709	1.98037	1.77026
ctl-2	1.00359	1.005	0.991465	1.63092	2.22018	1.84036
Figure 6c
Control	PM
80.1	25.2
64.8	59.1
113.1	3.8
200.6	9.9
204.6	2.8
58.5	34.2
101.7	41.8
105.1	41.2
85.8	66.5
101.1	26.2
105.1	26
94.3	29.9
41.4	58.5
68.2	11.1
129	11.3
46.5	73.8
37.3	75.5
73.1	55.2
108	45.3
66.6	48.9
187.6	54.2
104.2	41.1
164.7	96.5
47.4	43.3
109.5	72
80.4	44.1
104.2	39.7
120.2	96.5
114.1
82.7
