# Supplementary material for: Paramylon isolated from Euglena gracilis EOD-1 extends lifespan through activation of DAF-16-mediated antioxidant pathway via clec-196 in Caenorhabditis elegans
Source: Sci Rep. 2025 Nov 26;15:42202. doi: 10.1038/s41598-025-26199-3 (PMC12657932; doi:10.1038/s41598-025-26199-3)
Supplement: Supplementary file 9 — Supplementary Material 9 [file 41598_2025_26199_MOESM9_ESM.xlsx]

## Sheet: Table S7
Supplementary Table 7. Data set for Supplementary Figure 1.
Control	PM
68	68
67	68
68	70
68	70
70	67
70	67
70	70
67	70
69	70
68	68
69	67
70	67
67	70
70	67
67	68
69	68
69	67
70	70
68	69
70	67
68	68
68	70
70	69
70	69
67	68
69	69
67	70
68	70
70	70
68	68
